# Supplementary material for: The Serine Protease Homolog, Scarface, Is Sensitive to Nutrient Availability and Modulates the Development of the Drosophila Blood–Brain Barrier
Source: J Neurosci. 2021 Jul 28;41(30):6430–48. doi: 10.1523/JNEUROSCI.0452-20.2021 (PMC8318086; doi:10.1523/JNEUROSCI.0452-20.2021)
Supplement: Figure 2-2 — Tables of genes differentially bound by PolII during Fed and NR conditions in NB, SPG, and SG TaDa. PolII binding and FDR are given for average data in Fed and NR conditions. The difference of PolII binding between Fed and NR (diff) and the ratio between them are shown. Download Figure 2-2, XLSX file. [file ns-JN-RM-0452-20-s02.xlsx]

## Sheet: NB-TaDa
name	Fedavg	NRavg	FDR.Fed	FDR.NR	Students T	diff	Fed/NR	NR/Fed
CR46147	2.84521	0.983756	0.000665373	0.0617194	0.00464918	1.86146	2.89219	0.345759
snmRNA:204	2.97881	1.14409	0.000489328	0.0442074	0.0174918	1.83472	2.60365	0.384076
tRNA:His-GTG-2-1Psi	1.73588	0.150233	0.00262253	0.369637	0.00596	1.58565	11.5546	0.0865458
CR45168	2.29283	0.732253	0.0023709	0.104175	0.0358313	1.56057	3.1312	0.319367
CR44543	2.84621	1.31287	0.000663841	0.031112	0.0333661	1.53335	2.16794	0.461268
CG10466	1.78509	0.299944	0.000197301	0.221125	0.00762536	1.48514	5.95141	0.168028
CG8490	1.4074	-0.053305	0.0028407	0.791769	0.0186644	1.46071	-26.4028	-0.0378747
CR43988	1.50534	0.0477494	0.00195094	0.557467	0.00565072	1.45759	31.5259	0.03172
CR43918	1.92875	0.500919	0.00547814	0.168605	0.0136575	1.42784	3.85043	0.259711
CG10731	2.2378	0.840608	2.45372e-05	0.023233	0.0340772	1.39719	2.66212	0.375641
CR44121	1.43941	0.0758245	0.00651326	0.45447	0.0329217	1.36359	18.9835	0.0526775
tRNA:His-GTG-1-4	1.64884	0.302168	0.00342537	0.242413	0.0256707	1.34668	5.45671	0.183261
CR45474	2.08446	0.794602	0.00382894	0.0914964	0.00803991	1.28986	2.62328	0.381203
CR43685	1.36014	0.0764505	0.000572352	0.624198	0.0193168	1.28369	17.7911	0.056208
mir-967	2.0444	0.800336	0.00419853	0.0904108	0.0464501	1.24407	2.55443	0.391477
CR44120	1.53475	0.333928	0.00486126	0.221951	0.043201	1.20082	4.59605	0.217578
CR43150	1.77995	0.600123	0.00771416	0.137151	0.0173095	1.17983	2.96598	0.337156
CG12093	1.12466	-0.0508609	0.0041287	0.954002	0.0430748	1.17552	-22.1125	-0.0452233
CG15027	1.72286	0.550001	0.000262768	0.0779949	0.000315329	1.17286	3.13246	0.319238
wac	2.03117	0.862474	0.000259491	0.0329385	0.00954098	1.1687	2.35505	0.424619
CR45867	1.9911	0.823239	0.00119845	0.0570416	0.0194274	1.16786	2.41861	0.41346
ms(3)K81	1.89975	0.738663	0.000429632	0.0506288	0.0255893	1.16108	2.57187	0.388822
CG7130	1.99108	0.836922	0.000302633	0.0359944	0.00651876	1.15416	2.37905	0.420335
snoRNA:Psi28S-3405a	1.73103	0.57747	0.00863315	0.143772	0.0340689	1.15356	2.9976	0.3336
snoRNA:Psi28S-3305a	1.73103	0.57747	0.00863315	0.143772	0.0340689	1.15356	2.9976	0.3336
snoRNA:Psi28S-3405b	1.73103	0.57747	0.00863315	0.143772	0.0340689	1.15356	2.9976	0.3336
snoRNA:Psi28S-3405c	1.73103	0.57747	0.00863315	0.143772	0.0340689	1.15356	2.9976	0.3336
CR30055	2.14677	0.993507	1.873e-06	0.00424511	0.0038132	1.15326	2.1608	0.462792
Kmn2	1.91621	0.765979	0.000403328	0.0460477	0.0353784	1.15023	2.50165	0.399736
CR44511	1.72443	0.578463	0.00271632	0.112556	0.0164371	1.14597	2.98106	0.335452
CG31229	1.39785	0.283361	0.000467371	0.228223	0.0401879	1.11449	4.93312	0.202712
RpL37A	1.30398	0.189494	0.00422422	0.340788	0.0141647	1.11449	6.88139	0.145319
CG14463	2.2031	1.09864	0.00013417	0.0145074	0.0471145	1.10446	2.00529	0.49868
CR44784	1.51317	0.416955	0.00519406	0.176252	0.0127046	1.09621	3.62909	0.275551
CR43304	1.90514	0.809719	0.00578389	0.0886622	0.00316679	1.09543	2.35285	0.425017
ND-MNLL	1.22637	0.134923	0.00568928	0.41188	0.0216665	1.09145	9.08941	0.110018
CG45089	1.22637	0.134923	0.00568928	0.41188	0.0216665	1.09145	9.08941	0.110018
CR46001	2.06506	0.975861	0.000227856	0.0222192	0.00840341	1.0892	2.11614	0.472559
CR46055	1.90805	0.82323	0.000416153	0.0377468	0.00418347	1.08482	2.31777	0.43145
mip40	1.78391	0.701628	5.87304e-05	0.0298566	0.0185439	1.08228	2.54253	0.393309
CR45438	1.85863	0.780255	0.00179948	0.0642728	0.0499031	1.07838	2.38208	0.419801
CG12935	2.11462	1.03777	0.000188397	0.0179216	0.00184211	1.07685	2.03766	0.490759
CR44540	1.35818	0.291141	0.00835701	0.24995	0.027378	1.06703	4.66501	0.214362
snoRNA:Psi28S-2566	1.74197	0.687046	0.00841846	0.114453	0.0300655	1.05493	2.53545	0.394407
RpL36	2.03493	0.982598	1.52461e-05	0.00761502	0.0019635	1.05233	2.07097	0.482866
snoRNA:U3:54Aa	1.83528	0.784302	0.00193311	0.0635544	0.00778388	1.05098	2.34002	0.427347
ATPsynD	1.61219	0.572031	1.68607e-05	0.0348175	0.0438194	1.04016	2.81836	0.354817
mir-10	1.61715	0.57872	0.00377526	0.112476	0.00876732	1.03843	2.79435	0.357865
CG42239	1.678	0.646957	0.00313223	0.093062	0.00559537	1.03104	2.59368	0.385552
CG17625	1.37815	0.350579	0.000519541	0.16459	0.0441422	1.02758	3.93108	0.254383
CR32218	1.2956	0.28498	0.00187918	0.235354	0.0183616	1.01062	4.54631	0.219959
CR46218	1.22682	0.217123	0.00567944	0.309615	0.0142285	1.0097	5.65034	0.17698
Sec22	1.36605	0.358731	0.000554443	0.158193	0.000771618	1.00732	3.80802	0.262604
CG5245	1.29671	0.296114	0.000346375	0.204777	0.0394709	1.0006	4.3791	0.228358
CG10222	1.01492	0.0205869	0.00365735	0.819028	0.0115767	0.994331	49.2993	0.0202843
CG13298	1.73973	0.747028	0.000793791	0.0491795	0.00972546	0.992706	2.32887	0.429392
CG6567	1.5468	0.558133	2.64892e-05	0.0379789	0.00288807	0.988666	2.77138	0.360831
CG6044	1.46043	0.474828	4.81096e-05	0.0639417	0.0087721	0.985597	3.07569	0.32513
CR44941	1.50007	0.51639	1.82593e-06	0.027097	0.000159354	0.983676	2.90491	0.344245
CG12018	1.07248	0.0926858	0.00268453	0.576814	0.0295274	0.979789	11.5711	0.0864223
CG45428	1.53875	0.56919	0.00480194	0.115492	0.0430506	0.969561	2.70341	0.369904
CG9917	1.53825	0.573123	1.00471e-05	0.0272294	0.00472096	0.965129	2.68398	0.372581
CG9548	1.62139	0.666561	0.000419265	0.0479853	0.0077697	0.954825	2.43247	0.411105
CG32806	1.3065	0.353234	0.00418353	0.193011	0.0158861	0.953269	3.69869	0.270366
CG11077	1.36423	0.42426	0.0033524	0.150828	0.0101986	0.939973	3.21556	0.310988
vig2	1.28263	0.347117	7.14991e-05	0.130941	0.00729445	0.935511	3.69508	0.27063
CG31917	0.965904	0.0412515	0.00857602	0.649887	0.00349781	0.924653	23.415	0.0427076
Tfb5	0.965904	0.0412515	0.00857602	0.649887	0.00349781	0.924653	23.415	0.0427076
CR45915	1.66637	0.745817	0.00324605	0.0707221	0.0492292	0.92055	2.23428	0.447571
CG15390	1.40369	0.488294	0.00288146	0.120761	0.0348766	0.915396	2.87468	0.347864
CR45972	1.41743	0.515202	0.0069678	0.13417	0.0305272	0.902223	2.7512	0.363477
CR44092	1.77442	0.872661	0.00781301	0.0777757	0.0465256	0.901758	2.03334	0.491801
Scox	1.53443	0.635856	0.0017449	0.0723467	0.00870074	0.898577	2.41318	0.414392
CR43435	1.75801	0.865287	0.0002235	0.0209623	0.0319533	0.892721	2.0317	0.492198
ND-ASHI	1.63877	0.746061	1.53712e-06	0.00571646	0.00707321	0.892709	2.19656	0.455257
roh	1.34563	0.45393	0.00149252	0.116397	0.00832637	0.891705	2.96441	0.337335
CR42755	1.58291	0.691906	0.000500534	0.0431754	0.0197654	0.891002	2.28775	0.437111
CR43635	1.74444	0.856334	0.00255458	0.0520334	0.0415161	0.888104	2.0371	0.490894
CG15525	1.1175	0.239415	0.00863874	0.286556	0.0427213	0.878088	4.66764	0.214241
mRpL20	1.17149	0.293776	0.00157701	0.216952	0.0436196	0.877714	3.9877	0.250771
CG8078	1.51464	0.639313	0.000249543	0.0404239	0.0237578	0.875331	2.36917	0.422088
Corp	1.38841	0.515695	3.17405e-05	0.0405829	0.0285118	0.872717	2.69231	0.371428
CR45270	1.18017	0.3096	0.00319754	0.212403	0.0219064	0.870566	3.8119	0.262336
CG1161	0.807085	-0.057569	0.00700374	1.46223	0.0343257	0.864655	-14.0194	-0.0713295
Syx17	1.02579	0.162912	0.000272189	0.493231	0.0443704	0.862879	6.29658	0.158816
CR44982	1.35204	0.493733	0.00351292	0.118502	0.0450004	0.858309	2.73841	0.365176
CR44957	0.924714	0.0729871	0.000366077	1.0935	0.0227343	0.851727	12.6695	0.0789294
CG1943	1.08774	0.247354	0.00489377	0.275308	0.0199588	0.840386	4.3975	0.227402
ND-MWFE	1.58296	0.742624	0.000172877	0.0244604	0.00774686	0.840339	2.13158	0.469135
RpS15Aa	1.46584	0.635474	2.50276e-06	0.0100375	0.0331793	0.830368	2.30669	0.433522
ver	1.48229	0.653901	0.000110824	0.0280313	0.0435076	0.828388	2.26684	0.441143
RpS16	1.63305	0.807101	1.4597e-05	0.00800554	0.0310771	0.825953	2.02336	0.494228
CR43887	0.98721	0.172469	0.00777464	0.376141	0.00362952	0.814741	5.72399	0.174703
Cdk1	1.27669	0.465837	7.4835e-05	0.0573857	0.0466239	0.810851	2.74063	0.364879
RpS29	1.58201	0.778435	6.0076e-05	0.0140294	0.0155938	0.803571	2.03229	0.492055
CG18764	0.818089	0.0163688	0.0015727	1.51197	0.0441224	0.80172	49.9784	0.0200086
Aps	0.940412	0.145262	1.04054e-05	0.850198	0.0338191	0.795149	6.47389	0.154467
CR42651	1.5425	0.748389	4.40173e-07	0.00272867	0.0390389	0.794107	2.06109	0.485181
Rbp1	0.687783	-0.102908	0.00324769	4.74101	0.0236421	0.790691	-6.68346	-0.149623
CG14883	1.00845	0.222085	0.00203382	0.309013	0.0430647	0.786365	4.54083	0.220224
ND-B12	1.37783	0.59587	0.00128687	0.0644243	0.0468435	0.781962	2.3123	0.432469
CR43820	1.34161	0.560951	0.00879271	0.118165	0.0213909	0.780663	2.39168	0.418116
l(3)j2D3	1.00732	0.232844	0.000591801	0.289688	0.0486156	0.774479	4.32617	0.231151
CG8149	1.20042	0.426917	0.00628487	0.149443	0.0141274	0.773503	2.81183	0.35564
Prx5	1.45257	0.686552	7.40675e-06	0.00900911	0.0390045	0.766015	2.11574	0.472648
CG7215	1.45257	0.686552	7.40675e-06	0.00900911	0.0390045	0.766015	2.11574	0.472648
kek4	1.41997	0.654651	1.49532e-06	0.0063644	0.0279464	0.765322	2.16905	0.461031
tra2	0.981665	0.21982	0.000395103	0.319249	0.021834	0.761845	4.46577	0.223926
UQCR-6.4	0.986414	0.230057	0.00426261	0.295753	0.045882	0.756357	4.2877	0.233225
Rad60	1.20831	0.454964	0.000126493	0.0618896	0.0165727	0.75335	2.65585	0.376528
RpS14a	1.19949	0.454424	0.00135676	0.0993342	0.0227376	0.745066	2.63958	0.378848
wmd	0.955635	0.211103	0.000275329	0.34562	0.0478433	0.744532	4.52687	0.220903
Vti1b	1.27737	0.537805	4.3149e-08	0.00505183	0.0424168	0.739566	2.37516	0.421025
Dp	1.19039	0.45214	3.22591e-06	0.0290962	0.0133894	0.738248	2.63279	0.379826
mir-4978	1.46684	0.731457	0.00598747	0.0735991	0.0243751	0.735385	2.00537	0.498661
lbm	1.03136	0.299282	7.23257e-05	0.157809	0.0172934	0.732073	3.44609	0.290184
CR43426	0.940458	0.213234	0.00545638	0.320964	0.0494253	0.727224	4.41045	0.226734
CG34179	1.00839	0.285019	0.000586979	0.201594	0.0323413	0.723371	3.53798	0.282647
slmo	1.02742	0.307018	0.000507192	0.173017	0.0258241	0.720402	3.34645	0.298824
RpL26	1.27743	0.56045	0.000389915	0.0471215	0.0352685	0.716981	2.2793	0.438732
Su(P)	1.34338	0.637509	0.00150809	0.0541612	0.0370348	0.705872	2.10724	0.474555
CR44024	1.3673	0.661985	1.52172e-05	0.0108703	0.0423142	0.70532	2.06546	0.484153
DENR	0.953225	0.249815	0.000896485	0.257463	0.00320681	0.70341	3.81572	0.262074
CG10306	1.02823	0.32869	0.00340488	0.183075	0.0026916	0.699541	3.12827	0.319666
CG33108	1.10923	0.409722	0.00109533	0.108906	0.0486363	0.699507	2.70727	0.369376
CG17337	1.01026	0.313877	0.000166448	0.146681	0.00449817	0.696385	3.21866	0.310689
scpr-C	0.978906	0.282889	0.00443808	0.228747	0.0205251	0.696017	3.46039	0.288985
CG11052	1.15102	0.455708	0.0075963	0.135227	0.0288508	0.695314	2.52579	0.395916
Tudor-SN	1.24562	0.561103	3.06955e-08	0.00294885	0.0220396	0.684519	2.21995	0.45046
mRpL43	1.00547	0.324162	0.00714768	0.199896	0.00422594	0.681307	3.10175	0.322399
prtp	1.14655	0.467966	5.34478e-06	0.0246706	0.0141028	0.678583	2.45007	0.408152
p130CAS	1.05388	0.389468	6.1306e-17	0.000651927	0.0103431	0.664409	2.70594	0.369558
2005-09-01	1.30109	0.636801	2.66179e-05	0.0131779	0.00979173	0.664292	2.04317	0.489435
CR44031	0.971376	0.31345	0.00836263	0.209023	0.00659732	0.657927	3.09899	0.322686
Prp18	1.09169	0.436065	0.00242125	0.10861	0.0305472	0.655622	2.5035	0.399441
CR44156	0.813413	0.158914	0.00673682	0.438996	0.0469072	0.654499	5.11858	0.195367
CG15646	1.18965	0.539533	7.40007e-09	0.00208417	0.0379654	0.650116	2.20496	0.453523
CG1789	1.22999	0.585862	0.00561091	0.0860607	0.0213631	0.644124	2.09945	0.476316
Taz	1.21245	0.571308	1.11248e-07	0.00324557	0.0397817	0.641147	2.12224	0.471199
Dlip1	1.23953	0.598981	0.00540921	0.0822286	0.0329644	0.640548	2.0694	0.483233
CG44002	1.06097	0.431187	0.0014732	0.096658	0.0169429	0.629778	2.46057	0.40641
CG6845	1.02648	0.414235	2.13062e-05	0.0431977	0.0453344	0.612245	2.47802	0.403549
CR43878	0.749656	0.137929	0.00996525	0.493304	0.0376956	0.611727	5.43509	0.18399
CG8206	0.829155	0.224537	0.00992229	0.303799	0.0159618	0.604618	3.69274	0.270802
or	0.864535	0.271623	0.00820461	0.241627	0.0253144	0.592912	3.18284	0.314184
RpL5	0.826039	0.235413	7.3689e-06	0.270659	0.00472953	0.590626	3.50889	0.28499
CR46194	0.981655	0.39722	0.004373	0.131191	0.0143268	0.584435	2.47131	0.404643
CG33199	1.05121	0.467121	0.000422515	0.056876	0.0005111	0.584093	2.25041	0.444363
rump	1.06046	0.479463	5.27276e-07	0.00917417	0.0319919	0.581001	2.21177	0.452126
CG2924	0.784884	0.209812	2.31591e-05	0.394945	0.0175423	0.575072	3.7409	0.267315
Smu1	0.5494	-0.0214819	0.00678625	3.40794	0.0415242	0.570882	-25.5751	-0.0391006
NTPase	0.652609	0.0863416	6.8762e-05	3.22773	0.0307183	0.566267	7.55845	0.132302
lark	0.812099	0.256268	0.000645229	0.23276	0.0185909	0.555831	3.16894	0.315563
CG33062	0.780203	0.225224	0.00138607	0.307223	0.017384	0.554979	3.46412	0.288674
Rcp	0.787609	0.239161	0.000333666	0.268006	0.00639017	0.548449	3.29322	0.303654
mago	0.916155	0.368616	0.00022838	0.0843499	0.0199015	0.547539	2.48539	0.402351
CG5439	0.931859	0.384399	0.00571439	0.139631	0.029303	0.54746	2.4242	0.412507
edl	1.00032	0.45818	1.55638e-05	0.0233027	0.00861167	0.542141	2.18325	0.458033
Miro	1.04825	0.50819	1.22094e-06	0.00746981	0.0277072	0.540064	2.06272	0.484797
CG8229	1.00628	0.46899	0.00059654	0.0561423	0.00242727	0.537295	2.14564	0.466061
senju	0.828199	0.294725	0.00615209	0.206364	0.000639387	0.533474	2.81007	0.355863
Ubc6	0.948398	0.415061	0.000294312	0.0630827	0.040178	0.533337	2.28496	0.437644
CR45484	0.811077	0.279486	0.00683416	0.224605	0.0012865	0.531591	2.90203	0.344586
qkr58E-1	0.957306	0.426731	1.4748e-05	0.0288206	0.037171	0.530575	2.24335	0.445763
mars	0.978245	0.447786	2.04128e-05	0.026158	0.025799	0.530459	2.18463	0.457744
Mvb12	1.0246	0.500186	2.17737e-05	0.0176318	0.0176352	0.524409	2.04843	0.488179
CG4467	0.799637	0.27546	1.12814e-11	0.0561374	0.0315672	0.524177	2.90292	0.344481
sina	0.830353	0.310201	0.000873224	0.151247	0.00458192	0.520152	2.67682	0.373578
CG2889	0.786321	0.2678	0.00205664	0.221232	0.0349934	0.518521	2.93623	0.340573
ari-2	0.784925	0.267016	2.31437e-05	0.171349	0.0186879	0.517909	2.93961	0.340181
Pen	0.915271	0.398689	4.90274e-06	0.0282	0.0369036	0.516582	2.2957	0.435596
Zif	0.909328	0.399351	0.00125573	0.0910846	0.00764162	0.509977	2.27701	0.439172
CG2059	0.718713	0.209263	0.00808559	0.33652	0.0193312	0.50945	3.4345	0.291163
Lk6	1.00125	0.494925	1.75456e-08	0.00203212	0.0043216	0.506326	2.02304	0.494307
CG14696	0.873681	0.368187	0.001651	0.113107	0.00565148	0.505493	2.37292	0.421421
drl	0.899518	0.394661	4.53009e-11	0.00238068	0.0104754	0.504857	2.27922	0.438747
bib	0.645711	0.140881	1.98049e-05	1.66214	0.00643296	0.50483	4.58338	0.218179
opa	0.994147	0.490465	7.64259e-16	1.37069e-05	0.025706	0.503681	2.02695	0.493353
Fsn	0.986591	0.482953	0.00779682	0.103137	0.0241218	0.503638	2.04283	0.489517
CG3534	0.623897	0.122917	0.0081071	0.669616	0.00610541	0.500979	5.07574	0.197015
Art3	0.91117	0.410944	0.0021392	0.0953414	0.00442386	0.500226	2.21726	0.451007
p	0.725948	0.234906	8.16244e-09	0.251726	0.00148475	0.491042	3.09038	0.323585
scramb2	0.646686	0.156584	0.00336309	0.572852	0.0420208	0.490102	4.12996	0.242133
kuk	0.956227	0.472237	8.36235e-06	0.0142185	0.0125888	0.48399	2.02489	0.493855
Tip60	0.725592	0.248583	0.000303622	0.23654	0.028509	0.477009	2.91892	0.342593
CG5390	0.453323	-0.0236655	0.00873103	7.03745	0.00542191	0.476989	-19.1554	-0.0522045
CG12393	0.882838	0.405909	0.00153892	0.087027	0.0103044	0.476928	2.17496	0.459778
eas	0.688998	0.214156	1.13744e-05	0.395033	0.0433009	0.474842	3.21727	0.310822
CR43837	0.670589	0.198629	0.00380514	0.383509	0.0384182	0.47196	3.37609	0.2962
Aac11	0.849403	0.380493	9.93887e-05	0.0552852	0.0152429	0.46891	2.23237	0.447954
CG9132	0.697765	0.229838	2.03986e-05	0.294483	0.0411254	0.467928	3.0359	0.329391
unc-4	0.81493	0.347779	1.7858e-09	0.0110336	0.0375969	0.467151	2.34324	0.426759
CG10098	0.868812	0.401973	0.00479415	0.113698	0.045862	0.466839	2.16137	0.46267
heix	0.538967	0.0782912	0.00985539	1.1621	0.0422123	0.460676	6.88413	0.145262
caz	0.805199	0.34552	1.66896e-05	0.0544756	0.0294954	0.45968	2.3304	0.429111
CG12913	0.622914	0.174418	0.000604968	0.613347	0.0188316	0.448497	3.57139	0.280003
CG1416	0.652244	0.203825	0.00638113	0.36077	0.0351718	0.448419	3.20002	0.312498
CG14618	0.75284	0.306054	0.00638727	0.183714	0.0456812	0.446786	2.45983	0.406533
DNApol-gamma35	0.789032	0.342823	0.00316206	0.134907	0.00340742	0.446209	2.30157	0.434486
GatC	0.789032	0.342823	0.00316206	0.134907	0.00340742	0.446209	2.30157	0.434486
CR44053	0.446343	0.0022448	0.00544051	8.17384	0.0473649	0.444098	198.834	0.00502933
Ddx1	0.639748	0.19682	0.0099469	0.372087	0.00193653	0.442928	3.25042	0.307652
Taldo	0.73952	0.299781	0.00133146	0.157099	0.0294886	0.439738	2.46686	0.405373
Fbl6	0.648709	0.210575	0.00657453	0.342627	0.0357718	0.438134	3.08065	0.324606
CR45267	0.735579	0.304328	6.53731e-06	0.0765982	0.00424881	0.431251	2.41706	0.413726
CG17490	0.608585	0.177554	0.00922621	0.441005	0.020872	0.431031	3.4276	0.291749
MAPk-Ak2	0.772391	0.344791	4.39963e-05	0.0596578	0.00670087	0.427601	2.24018	0.446394
CR44753	0.616987	0.189569	0.00859427	0.402306	0.0498242	0.427418	3.25468	0.30725
CR44737	0.721188	0.295831	0.0015988	0.162808	0.0365915	0.425357	2.43784	0.410199
CR45224	0.574134	0.150081	0.000164182	1.24446	0.0224871	0.424053	3.82549	0.261404
Tango5	0.682731	0.259039	0.00111662	0.217842	0.0155156	0.423692	2.63563	0.379416
twit	0.517373	0.0984603	0.00957515	1.06084	0.00701067	0.418912	5.25463	0.190308
CG5910	0.757995	0.341177	1.77104e-06	0.0336875	0.0353924	0.416818	2.2217	0.450105
aft	0.690935	0.276126	0.00315474	0.200955	0.0478949	0.414809	2.50224	0.399641
CG3907	0.546675	0.133207	0.00698803	0.756518	0.0447392	0.413467	4.10394	0.243668
eIF3-S10	0.544702	0.133586	0.00189365	1.05173	0.00627429	0.411117	4.07755	0.245245
Sfmbt	0.38203	-0.017231	0.00327462	71.6446	0.00746739	0.399261	-22.171	-0.0451039
mxt	0.514955	0.124536	0.00020284	2.6435	0.0237497	0.39042	4.135	0.241838
Csp	0.638443	0.248429	6.37101e-05	0.21318	0.0166455	0.390014	2.56993	0.389116
CG34367	0.519882	0.131484	0.00271998	1.08132	0.0215032	0.388397	3.95394	0.252912
Rb97D	0.71204	0.325868	0.00385115	0.14193	0.00216385	0.386172	2.18506	0.457653
Acsl	0.581217	0.204926	1.6709e-07	0.683174	0.0139694	0.376291	2.83623	0.35258
fwd	0.613777	0.238017	9.27689e-08	0.223945	0.0244881	0.37576	2.57871	0.387791
rngo	0.618116	0.247113	0.00064884	0.234828	0.034877	0.371002	2.50134	0.399785
CG1640	0.470542	0.10044	0.00129894	3.05236	0.0182682	0.370102	4.68479	0.213457
Pten	0.504407	0.135063	0.00688734	0.847149	0.0290011	0.369344	3.73461	0.267765
Ilp6	0.597551	0.231725	0.00549195	0.290543	0.00493572	0.365827	2.57871	0.38779
Su(var)2-10	0.697965	0.333283	0.000638742	0.0934581	0.0406298	0.364682	2.09421	0.477507
CG13551	0.416901	0.0549222	0.00117591	16.2471	0.0233103	0.361979	7.59076	0.131739
l(3)05822	0.477258	0.118682	8.75585e-05	5.52967	0.0355262	0.358576	4.02131	0.248675
CG4300	0.577803	0.220431	0.00116833	0.334036	0.0269145	0.357372	2.62125	0.381498
CG11873	0.700527	0.346696	8.15578e-18	9.2492e-05	0.00663121	0.353831	2.02058	0.494908
CG8611	0.465025	0.115627	0.0017787	2.14322	0.0241379	0.349398	4.02176	0.248647
ClC-b	0.68679	0.341247	0.000346462	0.0732164	0.0497669	0.345543	2.01259	0.496873
twz	0.415885	0.076981	0.00102156	10.8899	0.017367	0.338904	5.40244	0.185101
CG1835	0.537892	0.199167	0.00124305	0.461335	0.0291272	0.338724	2.7007	0.370274
Cdk4	0.627713	0.292681	1.08647e-05	0.0758767	0.0463141	0.335032	2.1447	0.466266
spoon	0.636446	0.30213	0.00012959	0.0927586	0.0028874	0.334316	2.10653	0.474714
CG11984	0.460053	0.134306	0.00972045	0.912716	0.0340654	0.325747	3.42542	0.291935
vnd	0.458299	0.136452	8.61743e-07	18.5637	0.0222333	0.321847	3.35867	0.297736
papi	0.491636	0.173567	0.00410711	0.620278	0.0389342	0.318069	2.83255	0.353039
CR43459	0.478425	0.168174	0.00764776	0.611696	0.0128583	0.310251	2.84482	0.351516
B-H2	0.474809	0.166248	0.00278189	0.77944	0.0172985	0.308561	2.85602	0.350137
olf413	0.489948	0.182766	9.5292e-18	73.5712	0.0152694	0.307182	2.68074	0.373032
CG3556	0.439976	0.135026	0.00239131	1.63365	0.0305156	0.30495	3.25846	0.306893
pdm3	0.484339	0.180529	1.77126e-16	68.2263	0.0040644	0.30381	2.68289	0.372732
CG10949	0.308812	0.664943	0.0699963	0.00172696	0.0247412	-0.356131	0.464419	2.15323
Atu	0.16018	0.528204	0.741085	0.000473973	0.0301107	-0.368024	0.303254	3.29756
Pglym78	0.472115	0.944385	0.0292107	0.00125526	0.0129127	-0.47227	0.499918	2.00033
CG6412	0.076934	0.579863	1.31468	0.00602164	0.0307712	-0.502929	0.132676	7.53714
mRpL38	0.451166	0.986142	0.0236739	0.000318472	0.043924	-0.534976	0.457506	2.18576
TM4SF	0.178678	0.773173	0.342698	0.00678149	0.0282901	-0.594496	0.231097	4.32719
CG3288	0.0135297	0.672961	1.40428	0.00999547	0.0238354	-0.659431	0.0201048	49.7394
rho	0.323954	1.01698	0.0695779	8.06147e-05	0.0187545	-0.693025	0.318545	3.13927
CR45384	-0.027566	0.686024	2.36492	0.00658487	0.0284944	-0.71359	-0.0401823	-24.8866
CG10265	0.232854	1.04287	0.232014	0.00183273	0.0355374	-0.810011	0.223283	4.47862
CR45789	0.409038	1.30964	0.111398	0.00329018	0.0347955	-0.9006	0.312329	3.20175
Muc30E	0.268721	1.51949	0.212557	0.00137218	0.0233539	-1.25077	0.176849	5.65454
snoRNA:Or-CD1	1.40378	3.62885	0.0028805	2.21979e-06	0.005712	-2.22507	0.386838	2.58506
snoRNA:U3:9B	2.09794	5.40451	0.000863465	1.70452e-07	0.0378892	-3.30657	0.388183	2.5761

## Sheet: SPG-TaDa
name	Fedavg	NRavg	FDR.Fedavg	FDR.Nravg	Student's T	diff	Fed/NR	NR/Fed
CG4476	1.02999	0.0534025	1.58442e-07	0.817689	0.000507687	0.976592	19.2874	0.0518474
scaf	1.42079	0.454264	2.42678e-29	3.0445e-08	0.000587479	0.966524	3.12767	0.319727
CG9505	1.04705	0.16028	1.40273e-10	0.102586	0.000559403	0.88677	6.53262	0.153078
CG12105	0.985525	0.145026	5.39525e-15	0.0716563	0.000441407	0.840499	6.79551	0.147156
CG11437	1.18975	0.389673	0.000109547	0.0519334	0.00606473	0.800081	3.05321	0.327524
CR44825	1.02939	0.258684	0.000121443	0.114323	0.000216893	0.770707	3.97933	0.251298
Mmp1	1.18379	0.46236	1.80656e-35	6.40724e-12	0.00339572	0.721431	2.56032	0.390576
mir-4955	1.14367	0.432335	0.00642963	0.115636	0.00839609	0.711339	2.64534	0.378023
CG6347	0.67442	-0.0305908	2.27405e-05	3.2719	0.00849897	0.705011	-22.0465	-0.0453587
Pepck	0.861694	0.180545	2.48344e-08	0.0734295	0.000385408	0.681149	4.77275	0.209523
CG45087	0.861694	0.180545	2.48344e-08	0.0734295	0.000385408	0.681149	4.77275	0.209523
CG12826	0.47477	-0.185483	0.00986455	6.7432	0.00104431	0.660253	-2.55964	-0.39068
Cpr49Ac	0.49477	-0.0749924	2.95553e-05	19.1049	0.00283701	0.569763	-6.59761	-0.15157
CR44137	0.907844	0.351559	1.96725e-05	0.0220191	0.00671952	0.556285	2.58234	0.387246
Pcp	0.934184	0.390257	1.42257e-05	0.0139711	0.0106832	0.543928	2.39377	0.417751
CG42808	0.53502	-0.00204952	0.00542585	1.1598	0.00997476	0.53707	-261.047	-0.00383073
CG12078	0.591683	0.057474	0.00309255	0.655105	0.00639072	0.534209	10.2948	0.0971364
CG7550	0.815788	0.285419	0.000783601	0.0910435	0.0230222	0.530369	2.85822	0.349869
CR45543	0.952236	0.427319	0.000656053	0.0392514	0.0106636	0.524916	2.22839	0.448754
upd3	0.619371	0.0989246	8.85833e-10	0.325068	0.000218856	0.520447	6.26105	0.159718
dop	0.762531	0.26575	2.98051e-15	0.000153485	0.00196097	0.496782	2.86936	0.34851
upd2	0.469294	-0.0101724	0.00048788	2.61777	0.000472961	0.479467	-46.1341	-0.021676
Amnionless	0.63907	0.166608	1.6971e-06	0.0895525	0.0318317	0.472462	3.83576	0.260704
PAN2	0.578046	0.107134	7.16823e-07	0.294689	0.0169145	0.470911	5.39552	0.185339
GLS	0.712337	0.256955	8.26084e-15	0.000158361	0.0168395	0.455382	2.77223	0.360721
tRNA:Trp-CCA-2-6	0.900262	0.447229	0.00650671	0.0736447	0.0482938	0.453033	2.01298	0.496777
Ir60a	0.571786	0.121804	2.44928e-05	0.252532	0.00134295	0.449982	4.69433	0.213023
CG5687	0.730072	0.286597	7.3969e-16	2.52756e-05	0.00446149	0.443475	2.54739	0.392559
CG5080	0.655388	0.219897	4.3138e-08	0.0139353	0.000937337	0.43549	2.98042	0.335523
CR46263	0.711754	0.276599	5.81285e-06	0.0191223	0.0175047	0.435154	2.57323	0.388617
CR44682	0.697466	0.289289	0.00108272	0.0708259	0.0206805	0.408177	2.41097	0.414771
CG6357	0.635362	0.228809	0.00106213	0.108609	0.0381304	0.406553	2.77682	0.360124
CG13575	0.435532	0.0302133	0.000904111	1.30938	0.00414967	0.405318	14.4152	0.0693711
CG14131	0.603813	0.20147	3.82414e-06	0.0423623	0.0110938	0.402342	2.99703	0.333663
CG9747	0.487445	0.0859181	5.71995e-08	0.517339	0.00437848	0.401527	5.67336	0.176262
sad	0.34254	-0.0571929	0.00494445	5.86442	0.00371568	0.399733	-5.9892	-0.166967
CG18170	0.378378	-0.0180626	9.6367e-12	2452.24	0.00085354	0.396441	-20.9481	-0.047737
CG33791	0.378378	-0.0180626	9.6367e-12	2452.24	0.00085354	0.396441	-20.9481	-0.047737
egr	0.712326	0.319329	8.27153e-09	0.000963343	0.00626674	0.392998	2.2307	0.44829
tra2	0.680251	0.289071	0.000162602	0.0369132	0.00294868	0.391179	2.35323	0.424948
CG8713	0.400206	0.0120021	0.00029238	2.68599	0.0236519	0.388204	33.3446	0.0299898
Pu	0.675269	0.316187	3.37667e-12	4.21557e-05	0.00067212	0.359082	2.13566	0.468238
CG9776	0.448341	0.111932	9.76615e-07	0.210366	0.013942	0.336409	4.00549	0.249657
betaTub60D	0.446885	0.110627	8.78128e-08	0.18909	0.0142266	0.336258	4.03957	0.247551
CR46082	0.328666	-0.00562677	0.00165548	3.99728	0.00660398	0.334292	-58.411	-0.0171201
spz	0.520716	0.191744	4.80543e-07	0.0211667	0.0220641	0.328972	2.71569	0.368231
Tak1	0.313105	-0.0156485	1.0088e-06	156.787	0.00411583	0.328754	-20.0087	-0.0499784
BigH1	0.213432	0.514824	0.101253	0.00323046	0.0192701	-0.301392	0.414573	2.41212
CG15812	0.216559	0.523692	0.127838	0.00746942	0.0305502	-0.307134	0.413523	2.41825
Jafrac2	0.281118	0.600565	0.0187901	0.000128456	0.00971188	-0.319447	0.468089	2.13635
att-ORFB	0.0468458	0.389066	1.09765	0.00277772	0.017398	-0.34222	0.120406	8.30524
CG7382	0.079521	0.436028	0.540945	0.00559765	0.0368225	-0.356507	0.182376	5.48318
CG44303	0.332922	0.728338	0.0530314	0.00209412	0.0351503	-0.395416	0.457099	2.18771
DCTN5-p25	0.293952	0.691337	0.0745177	0.00286986	0.00890397	-0.397384	0.425194	2.35187
CG18508	0.223132	0.628801	0.138269	0.00488837	0.0304917	-0.40567	0.354853	2.81807
CG8475	0.381603	0.835302	6.23534e-05	1.82392e-10	0.00229547	-0.453699	0.456845	2.18893
CG30355	0.305242	0.766777	0.109473	0.00654756	0.0391978	-0.461534	0.398085	2.51203
UQCR-11L	0.418267	0.929678	0.0366845	0.000936058	0.0385004	-0.511411	0.449906	2.22269
CG31076	0.28623	0.823816	0.0266787	1.7418e-05	0.00762615	-0.537587	0.347444	2.87817

## Sheet: SG-TaDa
name	Fedavg	NRavg	FDR.Fed	FDR.NR	Student's T	diff	Fed/NR	NR/Fed
upd1	0.538292	0.0211906	2.72518e-07	4.93971	0.00465191	0.517102	25.4024	0.0393664
CR45234	0.447081	0.032577	0.00152024	1.16984	0.0288089	0.414504	13.7238	0.0728659
CG31848	0.621278	0.144632	0.00267709	0.250796	0.0172892	0.476645	4.29556	0.232798
ChLD3	0.548809	0.156963	9.51949e-06	0.0712804	0.0131066	0.391846	3.49643	0.286006
Mmp1	0.955592	0.274602	2.45342e-26	2.72155e-07	0.00504524	0.68099	3.47992	0.287363
CG11438	0.635041	0.191158	0.000126763	0.0819172	0.0430691	0.443882	3.32206	0.301018
CG32512	0.819503	0.345491	1.15325e-11	2.70976e-05	0.019399	0.474013	2.372	0.421585
upd3	0.602432	0.275496	6.3541e-09	0.000235257	0.0486066	0.326935	2.18671	0.457307
CR46052	0.73315	0.349049	0.00181852	0.0443414	0.0410374	0.384101	2.10042	0.476095
spz	0.851892	0.409307	4.53392e-11	8.23495e-06	0.0391889	0.442585	2.0813	0.480468
CG9776	0.269336	-0.0372655	0.00137152	56.497	0.0200307	0.306602	-7.2275	-0.13836
upd2	0.403912	-0.000872959	0.002219	2.35238	0.00614644	0.404785	-462.693	-0.00216126
ncd	0.0698183	0.3938	0.655846	0.00438882	0.00109544	-0.323981	0.177294	5.64035
MED4	0.121904	0.542777	0.335382	0.00801864	0.00470249	-0.420873	0.224593	4.4525
Nse1	0.151143	0.631056	0.273402	0.00726391	0.0333531	-0.479913	0.239508	4.17523
CR33221	0.134263	0.517539	0.293921	0.00584833	0.000105723	-0.383276	0.259427	3.85466
ng2	0.191246	0.680436	0.185565	0.00237872	0.00792665	-0.48919	0.281064	3.55791
Diap2	0.139096	0.46859	0.254975	0.00228888	0.0158568	-0.329494	0.296839	3.36883
CG7370	0.162686	0.54073	0.23679	0.00816483	0.000388837	-0.378044	0.300864	3.32376
CG7593	0.196632	0.641965	0.177228	0.00334067	7.01422e-05	-0.445334	0.306296	3.26481
gammaSnap1	0.154554	0.474645	0.241666	0.00901137	0.0111758	-0.320091	0.32562	3.07107
CG5727	0.256078	0.783786	0.125461	0.00228368	0.0013471	-0.527708	0.32672	3.06073
Syx8	0.211513	0.622463	0.139495	0.00203123	0.0124985	-0.41095	0.3398	2.94291
kek1	0.241538	0.685031	0.0135629	3.06255e-08	9.46499e-05	-0.443493	0.352595	2.83612
Su(var)205	0.196102	0.548161	0.121628	0.000761381	0.00037264	-0.352059	0.357745	2.79529
CG10793	0.194459	0.529772	0.103076	0.00032444	0.0229492	-0.335313	0.367061	2.72434
Pcmt	0.284786	0.76449	0.0687936	0.000485377	0.00399663	-0.479704	0.372517	2.68444
CG30423	0.404417	1.07405	0.0417147	0.000253266	0.00229834	-0.66963	0.376536	2.65579
BCAS2	0.209836	0.538333	0.14177	0.00474257	0.0035357	-0.328497	0.389789	2.56549
Rpb8	0.262148	0.654939	0.0722988	0.000719641	0.00723637	-0.392791	0.400263	2.49836
CG8475	0.27633	0.687355	0.00269649	1.42497e-09	0.0138582	-0.411025	0.402019	2.48744
CG10635	0.283248	0.691528	0.0846167	0.00215686	0.00592951	-0.40828	0.409597	2.44143
Mt2	0.247576	0.59453	0.0985049	0.0026917	0.00661489	-0.346955	0.416422	2.40141
PQBP1	0.268487	0.644653	0.114421	0.00655286	0.0321429	-0.376166	0.416483	2.40106
Paip2	0.242932	0.582482	0.0889054	0.0016355	0.0293869	-0.33955	0.417063	2.39772
Jwa	0.2549	0.608947	0.10778	0.00447114	0.00234095	-0.354047	0.418591	2.38897
CG31785	0.286979	0.681025	0.0553468	0.000535494	0.00579509	-0.394046	0.421393	2.37308
TM4SF	0.266039	0.624611	0.0583176	0.000518014	0.0174594	-0.358572	0.425927	2.34782
Arfrp1	0.311026	0.721223	0.02735	6.94921e-05	0.000539328	-0.410196	0.431249	2.31885
ND-13A	0.23501	0.540398	0.1112	0.00464486	0.00502576	-0.305388	0.434883	2.29947
snoRNA:Me18S-G1189	0.664557	1.52734	0.0207473	0.000300084	0.016672	-0.862784	0.435107	2.29828
GstZ1	0.246045	0.565148	0.0999706	0.0036194	0.015197	-0.319104	0.435363	2.29693
CG14312	0.33305	0.727776	0.090758	0.00778035	0.00730936	-0.394726	0.457627	2.18519
snoRNA:Me18S-C1831	0.882437	1.92687	0.00668426	3.95272e-05	0.00240944	-1.04443	0.457965	2.18357
CG3040	0.358345	0.780837	0.0256803	0.000172829	0.000377048	-0.422492	0.458924	2.17901
Oli	0.301786	0.651302	0.089362	0.00623094	0.00427576	-0.349515	0.463359	2.15816
SmE	0.325817	0.698048	0.0949968	0.00938987	0.0243321	-0.372231	0.466754	2.14245
mRpS18A	0.331356	0.709061	0.0717504	0.00402258	0.00827214	-0.377705	0.467317	2.13988
CG12279	0.662351	1.4049	0.00614829	2.06515e-05	0.00328933	-0.74255	0.471457	2.12108
CG13891	0.276066	0.576623	0.0899657	0.00594761	0.00656395	-0.300557	0.478764	2.08871
CG8441	0.576489	1.19587	0.00692536	2.51364e-05	0.00127929	-0.619377	0.482068	2.0744
CG11077	0.340628	0.689011	0.0865197	0.0099422	0.000399603	-0.348383	0.494372	2.02277
Rpt2	0.399133	0.804865	0.00241181	6.02005e-07	0.000234016	-0.405732	0.4959	2.01653
Df31	0.349292	0.69931	0.0819163	0.00931519	0.037906	-0.350019	0.49948	2.00208
CG14667	0.402618	0.805754	0.0115235	5.30348e-05	0.00383442	-0.403136	0.499678	2.00129
CG10465	0.474714	0.949552	0.0247551	0.000650439	0.024342	-0.474839	0.499934	2.00026
